# Supplementary material for: Revolutionizing market surveillance: customer relationship management with machine learning
Source: PeerJ Comput Sci. 2024 Dec 18;10:e2583. doi: 10.7717/peerj-cs.2583 (PMC11784820; doi:10.7717/peerj-cs.2583)
Supplement: Supplemental Information 1 [file peerj-cs-10-2583-s001.csv]

CustomerID	Age	Gender	AnnualIncome	SpendingScore	ProductViews	PurchaseFrequency	CustomerSatisfaction	WebsiteVisits	SocialMediaEngagement	DaysSinceLastPurchase	ComplaintCount	Churn
1	56	Male	65648	5	41	29	5	59	58	28	6	1
2	69	Male	123537	84	0	4	5	77	68	304	5	0
3	46	Male	145991	65	28	24	7	76	10	219	7	0
4	32	Female	29516	30	44	15	9	70	14	327	0	1
5	60	Male	132863	21	48	26	9	14	63	214	9	1
6	25	Male	135005	84	34	18	9	70	2	220	6	1
7	38	Male	22396	70	39	13	6	101	68	41	6	1
8	56	Female	104082	22	13	24	6	168	22	134	6	1
9	36	Female	39129	82	34	29	3	21	52	41	6	1
10	40	Male	148322	72	47	15	1	151	36	163	9	0
11	28	Male	21591	32	44	26	7	112	8	360	9	0
12	28	Male	31303	33	19	14	4	171	14	282	7	0
13	41	Male	50561	16	48	21	1	0	2	57	8	0
14	53	Female	91719	76	12	3	8	9	92	301	8	1
15	57	Female	138618	38	37	6	6	109	69	321	1	0
16	41	Female	112108	98	48	15	6	199	16	24	6	0
17	20	Female	148748	14	45	23	2	183	25	72	6	1
18	39	Male	119616	36	48	21	1	112	20	128	3	0
19	19	Male	144165	97	7	20	2	49	71	86	8	1
20	41	Male	106231	23	42	21	4	11	20	329	7	1
21	61	Female	27314	66	19	20	2	88	10	152	0	1
22	47	Male	137071	85	32	7	1	187	37	181	1	1
23	55	Female	39623	2	25	16	7	153	71	124	1	1
24	19	Female	87675	91	38	15	8	111	87	66	7	0
25	38	Male	132992	73	20	26	6	77	34	5	0	0
26	50	Male	116826	65	48	22	4	168	13	124	3	0
27	29	Male	85082	75	41	9	6	163	13	313	9	1
28	39	Female	149839	67	42	9	3	120	9	325	4	0
29	61	Male	103624	52	40	26	8	22	11	52	8	0
30	42	Female	125228	62	8	1	2	170	37	65	6	0
31	66	Male	53130	23	23	29	5	133	33	313	7	0
32	44	Female	71756	26	36	8	1	196	40	81	8	1
33	59	Female	117624	68	48	16	6	170	9	86	6	0
34	45	Male	46292	82	40	10	2	24	16	1	4	1
35	33	Female	131785	55	16	9	4	17	16	203	4	1
36	32	Female	147331	6	23	21	6	189	66	149	9	0
37	64	Male	106206	35	20	24	8	140	61	292	5	1
38	68	Female	89274	22	38	16	8	42	94	102	4	1
39	61	Male	22469	43	40	3	6	77	0	23	8	1
40	69	Female	73947	15	38	15	4	27	11	211	2	1
41	20	Male	42534	86	12	19	8	145	3	64	2	1
42	54	Male	83620	60	10	14	8	58	41	208	6	1
43	68	Female	68874	12	45	24	1	187	12	250	6	1
44	24	Female	69708	49	18	26	4	62	97	116	5	0
45	38	Female	94553	42	10	20	4	184	84	115	2	0
46	26	Female	88344	38	12	4	7	91	85	236	6	1
47	56	Female	69138	82	45	5	7	178	3	104	4	1
48	35	Male	74302	45	44	16	8	55	81	258	6	0
49	21	Female	67638	35	0	0	5	154	68	45	1	0
50	42	Male	98249	30	39	24	7	159	18	310	5	0
51	31	Male	125865	88	43	18	8	110	1	330	7	0
52	67	Female	22719	30	18	3	9	136	11	215	0	1
53	26	Male	42890	78	11	16	3	67	80	300	3	1
54	43	Male	97236	6	7	8	3	45	73	332	0	0
55	19	Male	56509	67	7	23	4	66	97	23	0	0
56	37	Male	62534	80	44	1	5	153	5	34	9	0
57	45	Female	122302	7	11	7	1	135	7	23	7	0
58	64	Male	112241	52	47	14	7	5	50	27	6	1
59	24	Female	38787	14	32	6	9	23	10	15	9	0
60	61	Female	146209	73	44	26	8	175	62	58	0	0
61	25	Male	68845	15	25	5	5	93	56	242	1	0
62	64	Female	77932	21	38	0	4	172	11	206	3	1
63	52	Female	112124	35	27	14	7	12	72	270	0	1
64	31	Female	111659	66	4	22	5	196	1	248	2	1
65	34	Male	53062	91	7	25	7	24	7	266	7	0
66	53	Female	95713	2	24	6	1	147	10	192	7	0
67	67	Female	107263	35	26	28	1	117	52	334	7	0
68	57	Female	115756	82	45	29	3	81	99	217	5	1
69	21	Male	80461	78	22	24	2	110	9	114	5	1
70	19	Female	95418	20	29	16	2	81	84	67	4	0
71	23	Male	86672	82	44	1	7	65	83	298	8	0
72	59	Male	148232	10	46	26	2	44	7	324	3	1
73	21	Male	54832	25	22	8	4	113	35	74	9	0
74	46	Male	147335	66	48	28	2	174	92	102	6	0
75	35	Male	51966	25	46	8	6	62	75	296	0	0
76	43	Male	92545	54	19	12	8	75	13	177	8	1
77	61	Female	32987	33	17	5	4	113	53	214	6	0
78	51	Male	57311	36	17	5	5	110	84	314	9	0
79	27	Female	51575	95	1	19	4	182	85	38	8	0
80	53	Female	83852	14	3	19	3	146	20	258	6	0
81	31	Male	147650	65	29	20	5	34	49	203	1	1
82	48	Female	21007	80	32	2	9	52	93	6	5	1
83	65	Female	90981	54	35	16	8	25	38	48	9	1
84	32	Female	96242	52	17	16	8	13	19	25	3	0
85	25	Female	67517	3	36	11	8	117	87	160	2	1
86	31	Male	130022	99	18	15	8	44	86	356	1	0
87	40	Female	49257	41	46	14	7	171	6	175	5	1
88	57	Male	107272	6	27	12	8	192	8	78	7	0
89	38	Female	62207	25	39	22	8	50	0	1	5	1
90	33	Female	33281	13	19	0	8	170	25	131	8	1
91	62	Male	81246	98	48	16	7	118	37	275	4	1
92	35	Female	21435	8	32	2	1	150	37	116	1	0
93	64	Female	118875	21	11	25	4	183	60	163	7	0
94	41	Female	120686	98	14	14	4	18	43	287	8	0
95	43	Male	111357	68	40	3	5	81	85	27	9	1
96	42	Female	46660	25	38	3	6	75	43	332	3	0
97	62	Male	25084	79	1	17	4	182	73	0	5	0
98	58	Female	102197	68	28	16	2	91	61	187	9	0
99	46	Male	33507	45	40	18	6	187	5	55	7	0
100	32	Male	92595	60	9	10	8	186	16	34	8	0
101	62	Female	103807	12	1	19	8	32	50	111	4	0
102	18	Female	65539	32	10	2	7	146	37	285	5	1
103	42	Male	135953	96	12	7	6	27	23	309	3	1
104	24	Male	27491	92	9	13	2	122	50	35	4	0
105	26	Female	147706	13	13	25	7	179	9	216	6	1
106	41	Male	132831	31	17	0	5	125	71	79	8	1
107	18	Female	70192	78	8	13	6	176	20	313	9	0
108	61	Female	100395	20	38	1	8	36	69	82	5	0
109	25	Female	143797	18	27	28	8	153	84	64	5	1
110	41	Female	83888	93	2	22	3	98	56	324	7	0
111	28	Male	93609	60	19	3	7	97	38	127	3	1
112	68	Female	29077	63	5	23	1	126	87	306	2	1
113	34	Male	137440	6	26	26	1	167	32	21	6	1
114	25	Female	142901	32	1	28	7	79	58	215	4	0
115	52	Male	40953	93	28	18	9	37	17	106	1	1
116	52	Female	96919	43	37	5	7	76	55	108	1	0
117	50	Male	134682	2	2	24	5	125	91	356	5	0
118	22	Male	141041	60	15	0	8	86	56	180	7	0
119	59	Female	87889	23	29	16	2	53	95	355	0	0
120	56	Female	43821	83	39	7	9	149	75	163	5	0
121	58	Female	57567	31	1	18	6	15	47	67	1	1
122	45	Female	135374	5	16	20	9	27	41	291	1	0
123	24	Male	44860	83	40	0	2	162	26	179	6	0
124	26	Female	41195	34	11	4	3	187	73	180	9	0
125	25	Male	97475	10	34	26	8	172	51	168	0	0
126	29	Male	110874	89	42	15	1	45	41	21	5	0
127	51	Female	107266	2	0	5	7	71	31	65	6	1
128	50	Male	41427	11	44	7	7	182	25	20	7	0
129	65	Male	120732	50	14	12	1	84	24	99	6	0
130	40	Male	47083	31	25	15	9	25	74	299	5	1
131	41	Male	107046	56	36	29	8	84	22	102	8	0
132	54	Female	77372	79	20	2	4	152	97	46	2	1
133	52	Female	143786	73	48	18	5	64	56	38	5	1
134	61	Female	64064	87	30	11	2	133	51	284	3	1
135	57	Female	27813	83	24	15	9	150	86	309	1	1
136	39	Male	51598	9	22	26	6	114	92	89	0	0
137	44	Male	132718	99	23	10	3	63	30	84	0	0
138	52	Female	146879	21	37	9	7	86	63	272	9	1
139	18	Female	113106	73	27	24	9	170	70	335	2	1
140	52	Female	47082	28	20	19	3	106	32	187	3	0
141	54	Male	49241	62	42	3	2	150	84	158	1	1
142	64	Female	116214	7	17	11	7	95	1	242	0	1
143	31	Female	64569	80	35	22	7	157	17	72	3	1
144	20	Female	31745	16	34	1	4	76	46	48	6	0
145	18	Male	46029	97	44	23	9	145	32	100	9	1
146	22	Male	33025	4	8	21	8	86	97	1	5	0
147	43	Male	121660	4	37	18	1	148	83	243	5	0
148	31	Male	143395	40	29	24	1	56	34	175	8	0
149	56	Male	34288	17	43	4	5	102	50	237	1	1
150	44	Male	109186	52	33	7	6	150	17	58	3	1
151	26	Male	26540	93	31	6	3	90	87	352	4	0
152	32	Male	117768	52	2	13	9	44	71	98	0	0
153	32	Female	101958	36	2	23	6	171	29	358	7	0
154	43	Female	88878	38	27	22	4	87	43	1	7	1
155	59	Male	61846	50	43	2	7	114	52	242	5	1
156	30	Male	121148	63	14	17	8	46	9	296	4	0
157	68	Female	95932	63	40	15	9	167	86	210	7	0
158	49	Male	37482	62	22	22	6	178	51	122	2	1
159	56	Male	43411	99	39	18	6	169	48	228	2	0
160	66	Male	70975	7	10	18	8	134	10	81	1	1
161	69	Female	80545	27	47	17	5	49	65	143	4	1
162	49	Female	132302	92	31	19	3	175	57	139	2	0
163	21	Female	98797	86	35	15	3	83	89	28	2	0
164	47	Female	72307	14	32	7	6	90	35	269	5	1
165	54	Female	23093	71	23	27	2	133	32	246	7	1
166	40	Male	97258	86	38	0	6	90	46	11	1	1
167	56	Female	42042	5	33	16	6	136	12	354	3	1
168	62	Male	72930	55	27	11	8	108	39	336	6	1
169	32	Male	137584	2	36	29	7	56	88	105	0	0
170	60	Female	64413	62	6	20	8	30	67	31	0	1
171	46	Female	133387	91	3	10	9	20	41	73	9	1
172	53	Male	113623	21	36	4	6	89	18	170	6	1
173	30	Male	117883	79	0	26	3	39	81	336	6	0
174	49	Male	53756	21	0	11	3	111	93	68	0	0
175	24	Female	73268	10	46	16	1	44	18	300	0	1
176	68	Female	59214	87	19	5	5	76	57	361	3	1
177	39	Female	101871	58	18	0	4	176	22	136	4	0
178	45	Female	147844	39	28	4	9	86	53	99	4	0
179	19	Female	48602	5	9	24	9	147	79	145	3	0
180	59	Male	73331	65	17	27	5	100	64	8	7	0
181	62	Female	68901	13	27	13	4	116	11	61	6	1
182	23	Male	119986	85	34	4	7	91	23	184	8	0
183	45	Male	83416	90	42	21	6	144	33	28	6	1
184	45	Male	52196	85	46	23	4	27	52	113	9	1
185	61	Female	148386	53	30	26	2	168	7	142	0	0
186	61	Female	25626	82	26	0	1	193	17	119	6	0
187	37	Female	27424	45	10	29	4	24	56	169	0	0
188	47	Male	32857	32	48	17	4	57	4	156	6	0
189	28	Male	130459	36	48	15	1	40	25	334	9	1
190	45	Male	135621	81	37	8	6	133	29	348	7	1
191	42	Male	39982	99	4	18	4	74	53	259	8	1
192	56	Male	96961	60	7	21	1	37	12	81	2	0
193	50	Male	21980	11	33	4	1	133	82	241	3	1
194	18	Female	68290	63	47	26	1	172	28	171	3	0
195	44	Female	46431	21	11	1	8	74	2	230	8	1
196	69	Female	104976	52	37	29	8	141	89	207	6	0
197	30	Female	127288	55	0	14	2	65	57	74	2	1
198	58	Male	102711	26	30	6	7	167	75	269	9	1
199	20	Male	134187	68	3	3	8	2	1	113	4	0
200	56	Female	46385	34	48	0	8	116	74	61	6	1
201	23	Male	58158	52	44	12	7	98	27	361	7	1
202	25	Female	43019	82	49	19	5	151	81	319	0	0
203	44	Female	38639	99	4	21	1	18	76	101	1	0
204	26	Female	105530	93	29	6	9	145	85	361	6	0
205	54	Male	119911	52	23	14	7	191	75	209	1	0
206	50	Female	41563	29	2	22	2	115	1	254	6	0
207	68	Female	59341	38	10	13	6	124	6	19	8	1
208	59	Female	135672	42	44	22	2	87	25	57	1	0
209	61	Male	25776	21	3	18	1	34	89	111	6	1
210	41	Male	56444	42	25	21	7	189	87	312	3	1
211	32	Female	88916	13	26	28	2	0	75	195	1	0
212	49	Male	28711	64	45	23	2	152	15	352	6	1
213	49	Male	94318	17	42	19	5	172	22	91	4	1
214	41	Male	102970	9	26	28	5	176	39	51	0	0
215	58	Male	132301	41	41	23	7	125	59	292	4	1
216	69	Male	105553	1	49	17	1	88	72	7	2	0
217	66	Male	50707	2	5	9	8	143	31	299	6	0
218	66	Male	59110	60	14	8	3	146	14	97	5	0
219	69	Male	149410	48	29	24	4	150	12	235	7	1
220	29	Male	81788	29	41	7	9	24	4	68	4	1
221	56	Male	102879	97	36	25	4	15	74	44	1	1
222	19	Female	58827	10	36	29	5	181	73	136	8	1
223	20	Female	127188	58	41	28	7	72	51	233	7	0
224	66	Male	25655	60	36	9	4	128	76	31	5	1
225	54	Female	64859	21	34	16	1	41	40	288	9	0
226	66	Female	73625	28	22	1	9	146	52	125	6	1
227	34	Male	72098	75	5	5	4	161	49	66	8	1
228	66	Male	35251	34	3	25	9	79	14	29	6	1
229	19	Male	142413	8	17	4	6	103	6	113	2	1
230	19	Female	20526	59	8	27	1	182	39	203	5	1
231	45	Female	88760	86	48	29	3	145	27	28	6	0
232	40	Male	67837	72	28	8	2	33	31	130	1	1
233	54	Male	145133	49	12	4	9	88	98	184	2	1
234	49	Male	149478	79	46	17	1	124	14	252	3	1
235	50	Female	31536	17	16	25	9	44	99	285	9	1
236	18	Female	48541	60	44	19	9	133	84	61	5	0
237	36	Female	99083	87	31	8	8	20	69	2	0	1
238	19	Female	71027	88	47	16	8	121	64	67	8	0
239	61	Male	54531	45	21	26	1	69	3	24	4	1
240	43	Male	28712	83	3	16	8	95	10	178	6	0
241	49	Male	124101	69	4	11	3	104	25	140	8	0
242	23	Male	85455	32	36	6	7	47	60	230	8	0
243	49	Female	94744	44	40	26	1	38	36	299	0	0
244	21	Female	141787	65	48	2	1	30	22	162	0	0
245	28	Male	149749	87	12	9	5	9	92	310	2	1
246	34	Male	25109	8	33	1	5	29	84	129	5	0
247	55	Female	141332	77	44	24	8	17	90	245	1	1
248	41	Male	69268	72	21	2	7	187	39	296	9	0
249	22	Female	120737	87	22	15	8	87	76	171	0	0
250	69	Male	74615	43	2	1	6	124	22	63	0	1
251	51	Male	102503	1	41	27	6	72	15	30	4	0
252	23	Male	143274	51	33	23	2	14	93	46	3	0
253	39	Male	49759	24	31	9	6	3	60	129	0	0
254	28	Male	105708	99	44	5	5	190	67	351	3	0
255	65	Male	80112	24	48	21	3	167	79	332	2	1
256	33	Male	122471	17	20	25	6	8	30	109	1	0
257	50	Female	146740	5	45	10	8	108	52	68	8	0
258	26	Female	143153	20	43	22	9	136	24	57	0	1
259	23	Female	46589	21	20	6	1	153	43	105	6	1
260	33	Female	50015	58	43	26	3	131	11	299	3	0
261	46	Female	49009	31	10	28	3	15	89	329	4	0
262	20	Male	103309	11	38	14	8	142	96	255	9	1
263	37	Male	146446	52	3	5	1	98	91	311	4	0
264	53	Female	82046	15	0	19	5	120	8	170	0	1
265	36	Male	126661	83	27	26	3	51	11	161	5	0
266	43	Female	46143	7	23	8	2	68	68	285	8	1
267	20	Female	26154	28	34	21	8	4	53	70	1	1
268	36	Male	41804	51	12	19	3	19	53	254	6	1
269	37	Male	61688	58	46	11	7	78	27	54	5	0
270	49	Male	84288	5	33	18	1	145	55	322	4	0
271	24	Female	71195	5	10	19	6	110	98	2	3	0
272	69	Male	40581	94	35	2	3	1	68	25	3	0
273	58	Female	72648	96	16	14	8	92	97	312	5	1
274	50	Female	50087	8	34	1	6	12	97	125	3	1
275	57	Female	69930	64	17	29	2	3	76	52	4	1
276	56	Male	52981	10	39	20	6	169	57	197	5	0
277	35	Male	89298	38	21	1	7	108	77	298	4	0
278	57	Female	66167	96	23	21	5	73	74	187	6	0
279	18	Male	95304	92	18	2	3	188	41	185	8	1
280	28	Male	63408	81	36	5	4	94	37	304	9	0
281	45	Male	59499	95	38	14	4	104	67	297	6	0
282	42	Female	145816	8	20	26	6	7	52	203	6	1
283	67	Female	72269	25	7	9	1	66	32	10	3	1
284	40	Male	58559	73	27	8	4	190	70	358	0	0
285	48	Female	134126	66	4	0	4	109	55	353	7	1
286	47	Male	94319	79	16	15	1	8	71	145	3	0
287	59	Male	131925	50	36	5	9	116	50	84	0	1
288	52	Male	115317	67	35	8	4	10	73	99	4	1
289	24	Male	116347	49	18	26	7	98	42	103	7	1
290	33	Female	68787	36	26	3	3	41	14	45	3	0
291	43	Female	55488	68	33	26	3	140	37	43	7	0
292	65	Female	94441	78	10	27	8	163	14	277	7	0
293	69	Male	94663	41	44	1	8	119	4	180	2	1
294	66	Male	42431	89	46	28	1	140	92	186	8	1
295	19	Male	81681	62	11	3	2	11	82	113	2	1
296	18	Female	83483	10	20	0	8	36	53	254	0	1
297	65	Male	142720	21	10	18	1	73	50	29	1	0
298	29	Female	69153	36	38	25	8	72	9	263	5	0
299	22	Female	26368	12	27	24	8	51	11	97	9	0
300	54	Female	47424	91	4	9	2	198	3	312	1	1
301	49	Female	132360	2	16	20	4	129	94	328	5	1
302	26	Female	65004	13	19	14	6	55	17	114	0	0
303	58	Female	103869	53	40	26	9	59	79	275	0	1
304	52	Male	108652	32	45	21	8	22	35	280	4	0
305	36	Male	132755	95	11	18	8	102	24	274	9	1
306	65	Female	76985	16	5	15	7	39	86	260	8	1
307	33	Female	70069	32	16	20	9	63	75	330	7	0
308	20	Male	72326	32	18	26	2	84	97	206	2	0
309	37	Female	128737	98	25	23	3	150	35	327	2	1
310	41	Female	101061	11	47	21	8	156	66	210	0	0
311	50	Male	43398	10	43	3	6	178	8	214	2	0
312	41	Female	118393	15	43	1	9	196	60	39	0	1
313	69	Female	70861	17	31	29	4	88	52	25	7	1
314	28	Female	95897	40	5	24	8	30	17	26	0	1
315	66	Male	101905	18	35	12	3	177	42	189	4	0
316	25	Male	147118	55	37	27	3	19	34	82	8	1
317	53	Male	88577	73	10	0	8	182	62	169	6	1
318	55	Female	85641	25	32	16	5	129	97	166	3	1
319	57	Female	29078	59	23	12	3	152	77	187	8	1
320	37	Male	45003	78	22	3	1	12	3	168	8	1
321	52	Female	82768	89	14	6	3	121	92	288	1	0
322	65	Female	71047	22	26	16	9	102	40	228	9	1
323	42	Female	91626	30	10	8	5	105	44	96	9	1
324	52	Female	77660	84	49	3	2	118	49	15	5	0
325	42	Female	124386	85	16	18	7	69	78	278	3	1
326	46	Male	69786	44	13	0	2	194	27	134	7	1
327	35	Female	21925	32	26	9	4	185	41	25	6	0
328	63	Male	103976	51	17	3	7	98	79	351	6	1
329	35	Female	125221	46	27	8	4	81	75	11	9	0
330	19	Male	137832	21	46	12	7	74	68	71	8	1
331	52	Female	145150	99	46	13	7	117	97	132	4	0
332	33	Male	46015	32	3	9	1	83	0	105	5	0
333	58	Female	53320	94	6	5	6	191	38	219	0	1
334	53	Male	84881	39	44	15	9	68	95	176	5	0
335	50	Female	110827	12	34	5	2	58	89	281	1	0
336	21	Male	140071	47	47	16	3	187	16	132	5	1
337	50	Female	122215	18	8	9	5	125	90	21	8	1
338	31	Male	46289	21	7	17	9	110	87	268	7	0
339	38	Male	148859	13	44	26	4	61	34	160	8	1
340	65	Female	23389	21	16	21	1	143	45	106	9	0
341	37	Female	45683	8	16	17	4	127	41	278	7	0
342	25	Male	33629	46	48	2	6	104	38	352	2	1
343	24	Female	81550	7	32	19	5	67	89	234	7	1
344	20	Male	44826	23	31	26	1	14	48	17	5	0
345	34	Male	120734	96	7	20	4	182	61	241	5	1
346	50	Male	46630	75	18	24	6	34	37	116	5	1
347	65	Female	118762	86	37	27	4	182	22	285	2	0
348	29	Male	66163	22	2	14	9	13	21	281	9	0
349	68	Male	118511	89	4	14	5	176	3	143	0	0
350	39	Female	86435	22	12	3	8	101	48	204	3	0
351	39	Female	31653	92	46	28	9	99	58	38	9	0
352	63	Female	47961	29	45	26	5	6	72	153	5	0
353	47	Female	101941	13	30	8	6	29	67	175	9	1
354	55	Male	94137	82	15	26	1	48	70	240	1	0
355	55	Male	53662	2	49	25	7	143	86	133	6	1
356	62	Male	118818	29	31	18	4	110	1	45	6	1
357	68	Male	76446	85	21	23	2	178	48	49	3	0
358	25	Female	41288	79	28	27	5	71	87	165	3	1
359	44	Male	142555	52	21	16	3	79	94	105	0	0
360	44	Male	115081	27	42	10	6	82	30	215	1	1
361	51	Female	56877	50	2	24	8	41	39	145	8	0
362	38	Male	131562	95	9	8	7	16	47	71	9	0
363	47	Male	35313	79	41	9	3	190	50	329	7	0
364	50	Male	100885	23	20	17	8	172	42	272	7	0
365	45	Male	92715	88	15	19	2	6	97	246	8	1
366	64	Male	30326	44	11	12	9	154	54	185	6	1
367	50	Male	130091	77	1	7	4	9	87	69	8	1
368	22	Female	145836	22	40	6	1	33	48	149	9	1
369	65	Female	21560	43	23	16	8	35	89	245	1	1
370	36	Male	99148	37	34	20	7	152	79	261	5	0
371	21	Male	103186	61	29	22	5	5	56	25	2	0
372	52	Female	46745	97	29	14	5	151	76	139	5	0
373	66	Male	51890	56	46	19	7	145	14	98	2	0
374	34	Male	40022	3	34	14	5	133	26	277	7	0
375	61	Male	143629	63	18	0	8	28	67	50	3	1
376	45	Female	72579	19	49	24	6	125	79	150	9	0
377	47	Male	90316	23	7	13	5	152	63	103	5	0
378	46	Female	103847	29	25	4	9	182	93	88	8	1
379	63	Male	48380	30	48	10	2	80	29	140	1	1
380	23	Female	130198	39	39	15	1	173	35	212	1	0
381	52	Female	22356	25	6	1	8	151	66	232	6	0
382	58	Male	90326	8	29	7	3	74	85	182	1	1
383	54	Female	112447	58	6	10	7	25	85	250	1	0
384	41	Male	134994	16	2	28	8	126	48	8	3	0
385	46	Female	109899	72	0	17	6	114	75	78	8	0
386	66	Male	40049	1	35	2	9	125	54	51	7	1
387	63	Male	95717	5	24	29	7	27	84	268	1	0
388	48	Female	125361	3	36	25	5	130	55	225	7	0
389	52	Male	36082	65	0	0	8	74	67	50	3	1
390	50	Male	20661	4	14	10	2	165	94	185	1	1
391	69	Female	57412	99	36	15	7	188	43	33	9	1
392	38	Male	134015	96	12	17	4	77	30	290	6	0
393	49	Male	143191	64	39	29	9	178	57	229	5	1
394	40	Female	22920	98	7	15	1	89	86	130	9	0
395	50	Female	111194	89	4	22	7	175	52	119	4	1
396	20	Male	134306	10	8	9	6	20	83	325	0	0
397	35	Male	80315	21	0	17	8	53	78	246	1	1
398	42	Female	99561	46	35	5	5	183	22	191	7	0
399	59	Female	28946	91	34	18	1	102	27	322	0	0
400	48	Male	114242	27	1	3	1	58	15	209	2	1
401	20	Female	65500	66	39	26	9	71	36	102	1	1
402	57	Male	124540	41	22	12	6	178	20	328	4	0
403	63	Male	36309	13	8	23	5	19	78	132	3	1
404	41	Male	75230	9	33	13	1	111	16	322	6	0
405	67	Male	131822	36	45	2	6	58	36	138	4	1
406	49	Male	118656	86	13	9	6	70	76	120	7	1
407	64	Female	143782	90	3	5	3	136	18	93	3	0
408	39	Female	50027	58	29	0	8	108	29	128	5	1
409	40	Female	146768	54	30	22	1	128	44	90	3	1
410	19	Female	92541	12	37	23	1	156	17	91	1	0
411	44	Male	132340	81	10	26	6	190	77	62	0	0
412	59	Male	134846	78	34	13	1	199	61	28	0	1
413	19	Male	79321	14	7	7	6	55	35	209	7	0
414	43	Male	20956	34	2	18	1	195	99	11	3	1
415	34	Female	120375	53	13	13	6	34	83	332	4	1
416	57	Male	94131	20	12	9	3	122	51	296	7	0
417	50	Male	67908	75	44	16	8	130	18	129	6	0
418	26	Female	98339	16	31	8	6	103	43	292	7	0
419	60	Female	145659	95	33	28	1	6	6	172	7	0
420	65	Female	45963	70	44	5	5	26	43	207	5	0
421	56	Female	121757	56	18	10	8	0	67	23	9	0
422	46	Male	59443	83	37	24	3	198	33	98	1	1
423	59	Male	119259	58	15	6	6	171	65	355	5	1
424	43	Female	59063	4	1	16	5	86	68	138	0	0
425	52	Male	134225	4	39	27	6	40	54	313	0	1
426	67	Male	136400	20	16	27	1	122	9	173	2	1
427	42	Male	100818	10	33	0	7	74	95	28	2	1
428	41	Female	24703	24	41	21	9	41	41	142	4	1
429	30	Male	85128	99	15	4	2	116	40	315	0	0
430	24	Female	92099	26	37	8	5	160	76	350	9	1
431	53	Male	45849	37	1	17	4	177	68	41	5	1
432	62	Male	51860	85	1	23	6	62	9	298	6	0
433	37	Male	51585	54	25	26	6	164	9	207	9	0
434	18	Female	42015	21	12	20	2	186	90	329	2	0
435	25	Male	97539	74	46	1	2	126	59	191	3	0
436	63	Female	63585	38	30	28	4	175	50	159	9	1
437	33	Female	46958	46	33	25	1	132	20	63	9	0
438	31	Female	46017	4	38	10	9	47	7	242	9	1
439	29	Male	96707	60	2	26	7	2	64	257	9	1
440	68	Male	144677	57	7	27	7	115	91	151	9	0
441	40	Male	65350	45	22	5	3	174	77	214	2	0
442	32	Male	32201	20	13	25	3	189	84	321	0	0
443	45	Female	49426	17	26	7	1	98	29	165	7	0
444	51	Female	37778	71	28	3	3	115	84	30	9	0
445	19	Female	65241	4	38	17	3	13	48	231	9	0
446	49	Male	62229	93	38	27	4	190	8	281	1	1
447	40	Female	106652	14	0	10	4	111	16	28	0	1
448	39	Male	148267	3	16	4	3	60	68	194	7	1
449	68	Female	138402	88	40	14	8	158	57	333	6	1
450	42	Male	68364	80	29	27	8	94	56	255	6	0
451	39	Male	118833	58	12	17	1	16	61	280	3	0
452	39	Female	146503	55	20	1	7	123	94	303	8	1
453	66	Female	149044	4	18	21	2	23	51	320	5	1
454	69	Female	104878	24	18	10	1	115	60	322	1	1
455	59	Female	77056	34	24	25	3	150	39	345	0	0
456	23	Male	47490	30	21	24	4	81	37	293	0	0
457	32	Female	147769	82	30	12	6	49	42	86	8	0
458	60	Female	39975	19	16	3	5	78	62	148	3	1
459	54	Female	46723	31	22	21	4	78	18	248	4	1
460	50	Male	43279	60	31	6	8	69	99	320	2	0
461	25	Male	98301	60	9	28	4	26	49	282	3	0
462	61	Female	132214	19	9	10	2	14	32	361	7	1
463	61	Male	31561	49	35	21	3	49	12	197	3	1
464	22	Female	127435	63	7	23	6	35	77	43	8	0
465	56	Male	86061	83	19	3	8	7	96	355	8	1
466	21	Male	108397	22	31	27	8	78	61	27	5	0
467	23	Male	69153	24	49	14	9	130	92	16	1	0
468	62	Male	53142	76	13	0	7	189	42	126	9	1
469	49	Female	46916	30	49	22	2	46	48	167	6	1
470	69	Female	84324	58	27	2	8	104	35	243	8	1
471	47	Female	64965	31	45	13	7	97	9	75	5	0
472	64	Male	145932	64	23	5	8	95	94	230	2	1
473	52	Female	24648	19	14	17	3	188	5	203	6	1
474	57	Female	55133	48	21	24	7	159	56	247	4	0
475	69	Female	70677	45	29	0	9	115	0	301	0	0
476	33	Male	116059	94	3	5	3	12	70	213	2	1
477	30	Male	114588	55	12	5	6	0	57	214	4	0
478	67	Male	119950	55	22	20	2	33	90	157	6	0
479	59	Female	118317	97	7	15	2	189	20	68	2	0
480	47	Female	90135	18	17	28	5	78	91	84	5	1
481	36	Female	55046	63	11	4	5	77	79	266	4	1
482	34	Male	67064	92	30	16	7	120	55	68	0	0
483	36	Male	121459	47	13	9	2	92	86	98	9	0
484	45	Female	126625	75	33	27	7	97	19	346	5	0
485	43	Male	89350	57	17	20	5	81	53	215	7	1
486	54	Male	65893	45	33	17	6	198	24	160	0	0
487	43	Male	121520	33	10	6	8	158	27	93	1	0
488	40	Male	145818	17	40	2	4	191	4	173	3	1
489	26	Female	81272	70	11	12	7	152	20	164	1	0
490	29	Male	112152	4	48	14	6	37	17	114	8	1
491	18	Male	142907	20	14	19	2	13	46	219	9	1
492	18	Male	87649	47	30	18	8	135	69	30	7	1
493	64	Male	84674	91	48	2	9	90	56	10	7	0
494	51	Female	144132	15	28	3	5	53	92	342	3	0
495	49	Female	139044	70	25	4	4	129	18	129	4	1
496	65	Male	128542	47	17	0	6	100	96	104	3	0
497	42	Male	33760	78	31	3	8	88	64	26	8	1
498	57	Male	41927	75	21	11	3	55	2	226	1	0
499	62	Male	106475	9	37	27	1	93	41	1	7	1
500	18	Male	81367	90	16	26	4	92	20	358	1	1
501	33	Male	117955	16	22	23	4	83	98	100	0	0
502	56	Female	32588	69	23	9	1	84	39	20	9	0
503	22	Male	141750	61	49	22	9	188	66	57	2	0
504	39	Female	121678	10	7	24	3	21	24	179	8	0
505	46	Female	124734	50	40	20	5	34	54	340	2	1
506	20	Male	138154	3	5	28	6	15	83	348	8	1
507	29	Female	72233	77	4	25	8	49	51	19	6	0
508	43	Female	64738	94	43	19	6	121	43	254	9	0
509	33	Female	53397	70	28	23	3	127	97	316	0	1
510	68	Female	102189	81	27	24	6	112	84	37	9	0
511	54	Female	96367	51	10	12	1	170	55	147	4	0
512	39	Female	144873	19	0	22	4	16	54	24	8	0
513	46	Male	91260	42	42	13	6	79	86	120	2	0
514	31	Female	140585	35	18	22	7	185	69	25	8	1
515	45	Female	96619	46	8	4	3	129	76	168	4	1
516	22	Female	131453	26	26	3	9	131	86	322	8	0
517	64	Male	39816	69	33	13	7	84	72	224	9	1
518	66	Female	62240	93	43	9	1	166	80	0	5	0
519	47	Male	26276	64	3	16	2	93	65	306	8	0
520	63	Female	133939	37	35	9	1	133	18	260	6	0
521	69	Male	124199	84	17	25	9	80	82	12	6	1
522	22	Male	99530	49	14	6	9	68	6	47	7	1
523	29	Female	43499	21	12	15	7	68	62	312	6	1
524	33	Female	108576	74	18	0	3	147	41	290	8	1
525	43	Male	128856	64	48	16	5	191	41	331	8	1
526	43	Female	102495	5	5	20	4	15	58	93	5	0
527	65	Male	141717	70	47	28	7	50	19	260	6	0
528	38	Male	91635	90	11	8	9	104	72	277	1	1
529	56	Male	127803	4	36	5	2	164	16	358	8	1
530	53	Male	105112	39	16	18	8	196	26	204	0	1
531	50	Male	55946	35	22	12	9	169	46	184	0	0
532	47	Female	75204	1	25	2	9	184	1	174	2	1
533	54	Male	71886	24	28	6	7	65	62	308	5	0
534	40	Male	91652	57	32	21	9	8	61	68	4	0
535	27	Female	35563	70	26	8	9	106	99	103	1	1
536	22	Male	112324	41	24	21	3	99	18	245	8	0
537	53	Female	112464	54	9	4	4	85	16	160	9	0
538	51	Female	121872	46	46	9	2	63	68	199	3	1
539	69	Female	29847	60	22	22	3	21	38	215	3	0
540	48	Male	46155	60	20	16	5	161	81	211	4	1
541	27	Male	99671	57	20	11	5	182	70	15	7	0
542	36	Male	136891	31	42	22	6	156	80	331	9	1
543	49	Female	103310	84	12	15	7	165	38	204	3	1
544	18	Male	87278	24	36	2	7	109	35	364	4	0
545	22	Female	38309	89	32	29	1	96	39	38	3	1
546	62	Male	20619	36	23	24	2	17	44	88	5	0
547	21	Female	103194	85	43	21	9	70	3	255	2	0
548	33	Male	70108	30	10	8	2	192	24	253	7	1
549	41	Male	54707	24	16	28	6	126	68	215	5	0
550	33	Male	40337	30	3	14	1	96	29	302	9	1
551	19	Female	145261	86	46	4	3	0	75	171	4	0
552	66	Female	101537	92	24	22	2	131	67	136	1	0
553	45	Male	86504	7	29	12	3	3	87	177	9	1
554	49	Male	67614	35	8	13	5	124	28	76	9	0
555	44	Female	111428	55	20	19	6	81	72	187	6	0
556	37	Female	111155	92	19	14	9	26	67	14	1	0
557	41	Female	20281	14	18	15	4	170	50	291	0	0
558	29	Male	47420	10	18	22	7	58	23	318	6	0
559	67	Female	100896	80	11	12	6	31	13	324	4	0
560	52	Male	59030	16	36	16	2	160	68	213	0	0
561	50	Female	21058	54	41	22	8	27	17	207	3	0
562	50	Male	106213	95	16	7	7	105	41	168	3	1
563	68	Female	96260	89	36	20	7	104	56	329	9	0
564	60	Female	48404	77	47	1	8	182	82	279	6	0
565	54	Female	123482	70	38	4	1	187	11	304	8	1
566	29	Female	125284	44	27	5	1	69	81	145	1	1
567	20	Female	49856	73	40	11	8	61	16	262	0	1
568	18	Male	29200	45	34	17	4	33	29	3	1	0
569	50	Female	84178	56	46	29	5	86	87	89	6	1
570	57	Female	53997	84	47	21	8	113	74	59	9	1
571	27	Female	45611	82	17	21	5	105	98	310	5	0
572	60	Male	139273	57	13	0	4	55	22	15	3	0
573	61	Female	61235	21	34	29	6	112	80	226	0	1
574	46	Male	137428	68	43	16	5	12	0	28	0	1
575	30	Female	55057	50	40	29	7	183	78	150	4	0
576	29	Female	21239	33	6	10	7	17	31	244	0	0
577	48	Male	123674	91	40	9	4	181	8	269	6	0
578	63	Female	134474	7	12	18	5	112	14	78	0	0
579	19	Male	85661	70	17	13	3	170	27	288	0	0
580	68	Male	146945	15	36	25	4	38	23	152	1	1
581	67	Female	65272	82	12	9	4	188	59	276	9	0
582	52	Male	109393	32	35	14	3	169	34	278	2	0
583	40	Female	81212	75	30	27	5	78	85	56	0	0
584	34	Female	144088	20	1	18	5	145	26	185	8	0
585	43	Male	35398	88	15	3	7	150	82	92	9	0
586	25	Male	140030	15	8	1	4	181	75	275	7	1
587	46	Male	76503	48	8	8	4	29	19	157	4	0
588	43	Male	26638	71	37	9	9	97	64	274	1	1
589	27	Female	26570	21	10	27	6	57	84	180	4	0
590	43	Female	88785	42	21	10	4	195	48	358	5	1
591	51	Male	29110	26	32	13	2	66	0	76	0	1
592	68	Female	125899	14	35	6	6	70	9	150	3	0
593	58	Female	99141	57	44	22	2	145	46	237	8	0
594	24	Female	32115	37	22	14	5	105	58	288	1	0
595	21	Female	59062	58	44	21	6	6	95	230	4	0
596	67	Male	42911	21	44	18	4	39	61	17	0	0
597	62	Male	124061	82	33	21	3	69	85	72	3	1
598	28	Female	52556	69	8	14	7	192	17	188	3	0
599	46	Male	98131	3	23	29	2	67	45	16	5	0
600	53	Male	148335	87	7	27	6	48	31	18	9	1
601	42	Male	21969	90	6	23	4	51	26	218	8	0
602	38	Female	63753	37	35	7	6	113	91	325	2	1
603	53	Female	102811	88	17	10	4	106	17	119	8	0
604	27	Female	24470	49	2	28	4	28	38	100	5	1
605	54	Male	141863	19	27	8	4	148	48	33	6	0
606	26	Female	30225	89	5	14	9	77	92	83	9	1
607	41	Female	127860	85	43	0	7	8	81	195	1	1
608	52	Male	143008	12	43	29	3	174	43	329	9	0
609	66	Female	127510	61	20	0	3	75	71	201	5	0
610	52	Female	128295	41	27	18	6	41	53	343	5	0
611	65	Male	43196	33	39	2	6	178	94	340	1	1
612	53	Male	125823	50	0	9	4	183	33	10	1	1
613	35	Male	33669	68	35	7	9	178	70	346	1	1
614	66	Female	57380	71	20	14	4	197	35	217	9	0
615	56	Female	144398	86	42	9	9	127	17	252	0	0
616	49	Female	130677	33	34	0	4	19	37	221	4	1
617	41	Male	135886	81	12	28	2	154	58	79	7	0
618	40	Male	146753	24	48	17	2	165	8	6	1	1
619	49	Female	68320	61	9	1	5	71	72	271	4	0
620	54	Female	67414	61	43	18	4	64	71	226	7	0
621	29	Male	123542	98	46	12	7	181	50	15	9	1
622	66	Male	35577	28	9	21	5	112	34	11	4	0
623	30	Male	145354	58	45	0	6	23	81	290	1	0
624	40	Male	108009	43	12	1	4	127	4	240	2	0
625	42	Female	146365	41	36	28	2	174	13	20	5	0
626	52	Male	75409	39	37	15	9	198	91	177	4	0
627	58	Female	48625	86	23	14	7	82	29	227	3	1
628	47	Female	101040	49	1	12	4	62	3	272	3	0
629	34	Female	44089	17	21	15	3	184	38	287	4	1
630	66	Male	56487	98	16	16	3	182	83	296	1	0
631	37	Male	85838	70	35	20	9	59	63	133	8	0
632	65	Male	116999	70	13	28	5	98	24	282	1	1
633	42	Male	130448	98	9	28	3	61	27	152	9	1
634	39	Female	114795	65	34	6	5	29	75	65	1	0
635	30	Male	70138	74	24	23	2	21	65	136	9	0
636	36	Male	62823	85	2	25	4	125	77	91	8	1
637	66	Female	57208	5	46	16	2	156	21	316	2	1
638	53	Male	74061	2	37	6	2	168	30	258	9	1
639	29	Female	50659	22	16	12	8	41	22	102	6	1
640	58	Female	149824	57	11	4	1	97	47	54	3	0
641	36	Female	121376	66	23	25	7	192	19	256	5	0
642	29	Female	51890	74	28	16	5	30	37	100	3	0
643	26	Female	99134	98	42	2	8	157	54	197	9	0
644	24	Female	67055	16	24	6	1	111	67	300	6	0
645	45	Female	132269	51	35	25	7	145	78	225	0	1
646	31	Female	39508	39	25	16	5	121	87	236	2	1
647	48	Male	62287	86	37	6	4	16	88	25	2	1
648	69	Male	98916	76	0	20	7	37	0	120	0	0
649	36	Male	46984	88	19	0	2	141	6	181	5	1
650	64	Male	130169	40	27	16	1	109	56	198	8	0
651	33	Female	28125	38	15	29	1	183	94	301	7	0
652	22	Male	56059	60	46	16	1	21	11	254	6	0
653	52	Female	89569	59	16	10	5	194	4	121	9	1
654	29	Male	123409	10	39	24	7	55	49	30	7	0
655	42	Male	37087	99	27	26	2	118	41	314	5	0
656	69	Male	126437	64	11	28	8	146	11	284	8	1
657	38	Female	135262	63	26	2	4	56	17	105	2	0
658	53	Male	25704	49	41	14	3	171	65	223	9	1
659	40	Female	80576	64	46	28	8	34	73	272	9	0
660	33	Female	93384	32	29	20	2	113	78	231	8	1
661	56	Male	107128	7	40	10	3	124	93	255	3	0
662	62	Male	131279	21	33	25	3	128	16	23	6	0
663	59	Male	92460	20	36	27	1	51	67	108	8	1
664	56	Female	47208	26	5	15	6	84	70	190	1	0
665	31	Male	138516	68	6	24	2	197	61	346	1	1
666	48	Female	149612	86	31	21	1	164	40	24	8	0
667	22	Female	105150	15	31	27	2	64	94	186	2	1
668	52	Male	86024	85	24	8	6	178	33	287	8	0
669	40	Male	59882	79	32	23	4	128	69	115	4	0
670	46	Female	45923	86	6	23	6	20	44	337	5	0
671	60	Female	146561	92	11	0	9	180	57	36	1	1
672	28	Female	134044	14	15	28	8	15	50	281	7	1
673	35	Male	121477	27	15	24	1	122	33	136	8	1
674	64	Female	49165	40	42	21	8	60	43	226	1	1
675	29	Male	87203	58	35	15	9	53	14	319	5	1
676	26	Female	111749	28	12	8	6	167	77	327	5	0
677	27	Female	24114	26	6	18	5	25	69	181	7	0
678	61	Male	84965	63	35	11	6	79	49	361	9	0
679	34	Female	56321	66	46	18	6	64	31	85	4	0
680	55	Male	93297	25	8	21	9	99	66	52	8	0
681	24	Male	116652	3	31	8	4	73	2	347	0	1
682	63	Female	119304	72	10	6	2	191	85	354	8	0
683	30	Male	133942	44	7	13	9	170	85	234	9	1
684	57	Male	45426	97	32	28	2	16	73	266	6	0
685	59	Female	37772	42	22	18	9	120	50	286	3	1
686	26	Male	123754	99	24	18	2	186	66	99	2	1
687	67	Male	23712	6	7	1	8	22	75	86	9	1
688	44	Male	21367	39	44	8	9	134	92	14	5	0
689	19	Female	126493	52	21	12	9	171	47	100	0	0
690	22	Male	127317	23	3	14	9	180	16	164	2	0
691	46	Female	135142	89	39	2	2	70	6	28	1	0
692	54	Female	111736	50	2	10	4	107	12	113	8	1
693	55	Male	71924	43	28	20	7	78	65	106	2	1
694	36	Male	23726	19	40	13	2	161	3	363	1	1
695	25	Male	109152	69	28	29	1	45	9	129	3	1
696	65	Female	47723	51	33	24	3	195	87	83	1	0
697	62	Male	146969	11	33	7	4	77	16	270	0	1
698	18	Male	123110	12	27	17	8	15	51	243	5	0
699	39	Male	120494	74	12	18	6	70	5	213	9	1
700	69	Male	29108	8	14	15	2	95	82	305	7	1
701	34	Male	97714	24	22	1	9	146	68	165	9	1
702	24	Female	55643	92	43	7	2	1	95	278	9	0
703	42	Female	51324	41	25	21	5	9	73	58	1	0
704	62	Male	123896	36	3	5	4	177	8	89	8	1
705	21	Male	103360	85	25	11	7	124	90	330	2	1
706	53	Male	130896	72	39	14	8	80	76	193	7	1
707	23	Male	28927	55	8	24	5	139	82	122	7	0
708	48	Female	113680	9	4	7	5	69	20	135	2	0
709	36	Male	116546	47	31	3	2	149	23	138	2	0
710	61	Female	42443	15	19	14	8	31	3	228	5	1
711	56	Female	99973	48	49	27	2	104	23	273	0	0
712	44	Male	83449	82	10	19	6	83	58	49	3	1
713	27	Female	129834	42	14	24	8	128	98	117	0	0
714	43	Female	125314	60	31	16	6	181	2	201	2	1
715	36	Female	96743	84	27	12	4	57	67	190	8	1
716	56	Female	141805	70	21	17	4	197	39	363	4	0
717	20	Male	80233	12	40	1	6	145	47	322	4	1
718	62	Male	45537	2	16	12	4	133	53	180	3	1
719	30	Female	121293	7	25	12	8	44	34	77	2	1
720	67	Male	97576	80	43	21	9	96	94	74	4	0
721	45	Male	127522	3	6	14	1	22	55	294	3	1
722	37	Male	42612	3	41	19	4	22	88	280	7	0
723	45	Male	113977	27	25	28	4	153	39	20	3	0
724	25	Male	26471	40	24	26	2	134	76	170	7	1
725	58	Female	55631	33	9	9	6	78	67	14	5	0
726	56	Male	148449	92	44	28	3	43	45	210	4	1
727	18	Male	128997	1	18	2	7	26	77	47	3	0
728	20	Male	112059	8	10	18	5	25	12	85	3	1
729	30	Male	51348	32	12	2	4	96	26	148	3	0
730	45	Female	84732	48	7	21	5	35	5	187	8	1
731	66	Female	21177	4	39	13	8	108	16	305	3	1
732	42	Female	24760	94	3	7	3	54	35	150	8	1
733	50	Female	52779	70	46	26	7	191	98	140	9	1
734	55	Male	41636	19	30	22	6	184	80	68	5	0
735	23	Female	101889	32	27	29	1	68	1	259	9	0
736	61	Male	73551	9	10	3	7	60	76	333	6	1
737	62	Male	31556	12	42	26	7	129	51	8	9	0
738	49	Male	47598	11	0	27	1	54	65	120	2	1
739	62	Male	31563	46	48	19	9	121	51	100	7	1
740	64	Male	66819	16	46	10	6	96	91	148	2	0
741	38	Female	129326	1	37	25	2	79	42	145	0	0
742	33	Female	93770	63	23	10	5	86	89	352	9	1
743	38	Female	111055	21	46	26	4	37	21	242	4	0
744	28	Female	46966	30	30	29	7	118	54	240	1	1
745	54	Male	140133	13	40	10	8	77	66	336	9	0
746	53	Female	101709	34	45	1	1	156	98	42	5	0
747	52	Male	79889	4	49	29	5	153	59	94	9	0
748	36	Female	46987	28	25	16	3	34	57	225	8	0
749	37	Male	98714	95	48	8	1	78	11	5	0	0
750	35	Male	124874	59	49	27	3	66	87	213	3	1
751	64	Female	78348	27	4	27	6	86	68	205	0	0
752	58	Male	44596	69	19	1	7	156	83	66	0	0
753	66	Male	53174	25	40	28	8	33	38	99	7	1
754	31	Female	84106	3	10	23	4	96	12	11	1	1
755	32	Male	127510	97	32	14	3	168	40	236	0	1
756	48	Female	89967	68	49	15	5	168	56	321	7	0
757	18	Female	79182	25	37	24	9	150	52	257	3	0
758	20	Female	113300	20	26	3	6	70	11	336	2	1
759	33	Male	107163	34	33	7	9	2	12	134	3	1
760	40	Male	59310	26	14	8	6	57	73	221	4	1
761	28	Male	76088	5	31	25	2	31	96	155	0	1
762	29	Female	148803	99	20	25	5	30	56	141	0	0
763	27	Male	28906	61	45	4	9	81	39	157	2	0
764	49	Female	56914	92	4	15	8	42	79	325	5	0
765	33	Female	130350	93	5	12	7	134	44	343	0	0
766	25	Male	65379	9	37	29	1	104	34	261	1	0
767	55	Female	98612	50	21	6	4	0	2	282	6	1
768	29	Male	134828	6	17	25	7	60	4	337	0	0
769	41	Male	147445	83	13	19	7	13	89	343	6	1
770	45	Male	57650	60	9	16	6	179	10	228	3	1
771	25	Male	66881	44	45	2	8	5	70	279	9	1
772	45	Male	66413	11	12	4	6	102	55	357	5	0
773	53	Female	26012	66	30	18	3	9	9	289	7	1
774	43	Female	70115	47	29	11	4	70	33	167	8	0
775	25	Female	27151	73	2	28	3	89	66	46	5	1
776	67	Male	77716	85	29	26	1	157	71	202	8	0
777	45	Male	113747	88	5	6	5	148	30	213	3	1
778	45	Male	112653	98	28	27	1	125	74	245	5	0
779	54	Female	56378	86	7	8	1	187	70	23	7	1
780	58	Male	62652	3	43	27	2	96	65	320	8	1
781	53	Female	92430	76	44	5	4	73	69	273	2	1
782	44	Female	33467	92	42	28	6	114	40	43	1	1
783	34	Male	51010	30	43	25	8	190	62	331	5	0
784	26	Male	148647	90	32	16	3	169	31	312	3	0
785	50	Female	141999	21	16	15	1	50	19	362	0	0
786	37	Male	134793	28	47	22	3	191	56	155	7	1
787	30	Female	74691	90	10	2	3	55	97	198	8	1
788	45	Male	84157	62	12	20	5	40	49	161	8	1
789	65	Male	128177	33	49	25	4	31	79	233	1	1
790	46	Female	32289	85	10	3	4	14	24	162	8	1
791	30	Male	64976	35	30	9	9	61	11	115	6	1
792	63	Female	63596	52	27	4	7	154	70	92	4	0
793	52	Male	43171	34	43	20	4	27	38	41	6	0
794	23	Female	120441	41	5	21	3	63	16	283	8	0
795	35	Female	146296	51	40	29	6	186	44	209	7	0
796	68	Male	106365	47	15	9	3	185	10	205	5	0
797	22	Female	138218	82	3	11	6	129	69	219	3	0
798	64	Male	119590	58	34	9	9	126	22	279	0	0
799	42	Male	134014	75	47	28	6	35	90	135	5	0
800	19	Male	64139	57	25	12	4	113	69	105	2	1
801	27	Female	68713	23	11	10	5	198	37	117	5	1
802	47	Female	49734	48	10	21	6	12	1	236	5	1
803	67	Male	92588	22	36	15	3	14	85	308	3	1
804	62	Male	83646	17	24	7	8	88	83	99	1	1
805	22	Female	23654	69	17	7	4	187	88	260	8	1
806	50	Male	109022	11	18	26	8	21	78	304	1	1
807	18	Male	38743	94	22	24	3	190	92	353	2	0
808	35	Female	68368	15	37	7	7	73	71	285	9	0
809	49	Male	110025	91	17	12	9	24	36	327	0	1
810	64	Female	94172	35	25	26	4	100	48	102	6	0
811	66	Male	26441	33	5	1	8	175	51	62	0	0
812	28	Female	139735	84	3	29	3	170	32	174	8	0
813	38	Male	44611	16	43	29	7	116	21	281	0	0
814	43	Male	139891	34	28	11	3	165	4	292	4	0
815	42	Female	127971	66	33	9	7	40	17	225	6	1
816	39	Male	32149	99	16	11	6	172	37	6	2	0
817	44	Female	120102	40	42	10	2	87	36	126	8	1
818	66	Male	79189	28	42	14	3	167	93	91	7	1
819	30	Female	127904	47	15	15	6	109	94	189	2	1
820	50	Female	41675	39	1	16	4	119	63	358	4	0
821	51	Female	91031	70	33	25	6	96	9	52	6	1
822	58	Female	62668	73	7	1	1	144	78	241	3	1
823	52	Male	33673	20	12	17	1	56	41	131	4	1
824	18	Male	149582	1	41	11	3	129	47	363	2	1
825	38	Female	96666	72	7	18	8	95	43	111	8	0
826	65	Female	108204	87	29	25	8	120	81	6	9	1
827	23	Female	100758	63	31	22	4	61	86	229	8	1
828	45	Male	85429	67	35	17	6	136	96	155	6	1
829	34	Male	43669	4	46	29	8	67	15	196	9	1
830	22	Male	54068	58	29	16	7	80	53	322	1	0
831	48	Male	108789	25	0	29	7	16	34	363	6	1
832	22	Female	29435	47	42	5	4	116	97	222	6	1
833	55	Female	114088	38	38	24	9	49	27	249	4	1
834	20	Female	72249	15	16	14	6	111	1	82	8	1
835	40	Male	57384	63	19	2	3	93	93	239	2	1
836	54	Male	148782	21	23	5	5	167	12	359	3	1
837	54	Male	101929	99	49	2	5	185	40	322	0	0
838	27	Female	147959	57	21	29	5	84	79	262	5	1
839	27	Female	96153	53	28	28	8	148	58	188	3	0
840	36	Male	124056	46	21	0	9	145	68	289	0	0
841	34	Female	95388	14	43	29	9	182	91	361	1	1
842	38	Male	51401	76	8	12	6	156	52	57	2	0
843	31	Male	145511	17	36	27	6	151	44	8	8	1
844	26	Female	91831	39	9	20	9	73	19	303	7	0
845	63	Male	139503	9	35	25	4	108	23	114	6	1
846	18	Female	135760	99	36	13	6	144	60	209	3	0
847	68	Male	121529	77	27	12	4	17	90	40	0	0
848	62	Female	147834	79	27	26	1	41	93	303	7	1
849	30	Female	54084	82	41	3	7	100	57	172	3	0
850	21	Female	140387	97	42	6	6	44	26	233	2	0
851	18	Male	130641	6	20	21	9	81	25	280	8	0
852	66	Male	125111	91	23	9	7	16	6	77	9	0
853	57	Female	75826	23	41	6	7	72	41	107	3	0
854	49	Female	56451	59	39	20	2	13	46	280	3	1
855	51	Male	27227	91	1	14	9	176	52	38	8	0
856	45	Male	51910	98	7	14	9	156	58	118	1	0
857	48	Male	56041	46	47	3	6	131	37	334	4	1
858	25	Female	108920	38	26	22	3	81	68	335	3	1
859	56	Male	85681	14	21	22	1	147	86	26	8	1
860	43	Male	123314	72	36	5	4	119	91	103	4	0
861	51	Female	101571	62	26	23	3	119	97	73	8	0
862	20	Male	85481	35	28	19	1	46	52	190	8	0
863	67	Male	88576	19	2	25	3	106	14	323	1	0
864	29	Male	127958	30	43	4	4	107	95	146	8	1
865	18	Female	149265	78	12	19	8	8	25	254	2	1
866	61	Female	147556	84	44	11	9	78	47	283	3	0
867	22	Female	84174	25	9	0	3	154	94	212	0	0
868	47	Female	46160	40	35	27	6	14	18	122	0	0
869	47	Female	135170	88	8	7	5	18	8	205	0	0
870	34	Female	137867	14	26	0	6	89	63	239	8	1
871	65	Female	37633	26	33	4	4	179	92	338	7	1
872	64	Male	114880	87	0	21	6	25	53	285	4	0
873	40	Male	37014	22	31	5	7	153	50	21	4	1
874	32	Female	100532	48	24	28	9	153	38	258	8	0
875	54	Male	69104	83	28	20	7	173	3	356	2	0
876	38	Male	61621	51	6	2	6	91	2	104	2	1
877	31	Female	97231	3	48	14	1	176	63	257	6	0
878	19	Male	88388	42	2	4	2	81	28	203	8	1
879	28	Male	36014	19	19	27	1	180	10	309	5	0
880	68	Male	112578	73	19	23	9	130	96	261	1	1
881	56	Male	53755	28	29	13	9	193	57	106	0	0
882	55	Male	60390	84	34	17	7	41	74	250	1	1
883	51	Female	43711	45	34	15	2	18	26	220	0	0
884	55	Female	111658	71	48	5	6	16	96	221	9	0
885	67	Female	77993	78	38	24	4	160	20	257	9	1
886	51	Male	94696	63	26	23	1	75	38	200	8	0
887	35	Female	47213	73	25	13	1	176	94	257	9	1
888	47	Male	135788	19	13	26	5	183	45	348	7	1
889	32	Male	124956	47	16	23	2	62	65	224	6	0
890	44	Male	77784	14	17	7	4	130	90	201	2	0
891	68	Male	27421	38	44	28	1	106	35	225	7	0
892	51	Female	106936	53	28	6	4	48	74	235	1	0
893	69	Female	119073	61	19	7	6	54	81	182	1	1
894	55	Male	37727	36	26	12	4	153	64	199	9	0
895	50	Female	132418	40	17	5	1	98	62	356	2	0
896	41	Male	24358	81	3	17	7	199	98	245	6	0
897	32	Female	85108	30	0	1	2	51	34	352	0	1
898	47	Female	146609	9	49	7	9	99	30	110	7	0
899	59	Male	114018	64	0	10	3	116	27	5	6	1
900	68	Female	144457	33	25	0	8	117	0	235	3	0
901	34	Male	52117	52	44	21	8	6	24	126	4	1
902	22	Female	108700	89	19	28	3	45	42	103	9	0
903	46	Male	51910	14	22	5	4	45	83	236	0	0
904	21	Male	146888	75	9	15	2	99	66	154	3	1
905	27	Female	118032	53	10	26	4	143	62	256	0	0
906	34	Female	75754	99	40	19	9	151	50	234	0	0
907	27	Male	82438	59	40	11	2	188	1	288	9	0
908	34	Female	129847	78	4	10	3	53	81	39	0	1
909	37	Female	49371	94	0	28	4	61	63	287	6	0
910	41	Male	71501	41	16	26	5	128	73	196	6	1
911	22	Male	80946	68	21	28	1	48	68	272	3	1
912	51	Female	58467	68	33	9	7	24	8	263	1	1
913	23	Male	37625	92	44	2	7	9	1	56	2	0
914	19	Male	53893	8	40	12	9	117	33	297	7	1
915	30	Male	96329	2	28	26	4	143	59	97	7	1
916	60	Female	51007	86	3	2	6	185	60	136	5	0
917	60	Female	111302	41	4	14	2	199	30	86	9	1
918	65	Male	59532	55	10	15	4	156	9	241	8	1
919	28	Female	74253	16	20	28	2	91	75	198	8	0
920	68	Male	32323	93	34	12	5	133	35	309	3	0
921	64	Female	131335	62	11	16	7	143	84	83	0	1
922	40	Male	132356	48	25	2	1	147	48	241	0	0
923	33	Male	130944	30	18	19	7	79	69	280	9	0
924	48	Female	93379	12	44	10	6	70	48	322	4	0
925	28	Male	34210	35	6	26	6	77	2	251	1	1
926	33	Female	36456	11	46	20	8	42	73	189	5	1
927	25	Female	51367	64	6	18	8	153	4	151	6	0
928	21	Male	74624	50	25	21	6	89	89	301	0	1
929	57	Male	30106	85	39	10	3	77	60	277	5	0
930	21	Female	123493	21	4	29	5	198	84	138	7	0
931	42	Male	88008	69	20	27	2	160	89	175	4	0
932	20	Male	145926	48	13	15	5	25	25	7	6	0
933	49	Male	135395	20	3	20	9	120	71	294	9	0
934	20	Male	136492	67	22	2	1	44	4	234	5	1
935	44	Male	92240	44	41	21	5	62	14	162	3	1
936	46	Female	84315	33	19	5	6	194	15	48	6	1
937	49	Female	89249	73	14	13	7	179	0	301	9	1
938	67	Male	90587	61	49	23	9	67	15	37	8	0
939	68	Male	30756	9	44	17	6	153	36	135	9	0
940	36	Male	88011	68	28	16	5	1	2	309	9	1
941	38	Female	56378	35	7	3	7	141	51	218	6	1
942	22	Male	24255	81	40	22	1	107	46	347	4	0
943	35	Female	34484	98	47	14	5	29	94	295	6	0
944	45	Female	145703	88	18	10	2	48	12	33	2	0
945	59	Female	76549	96	47	25	4	139	79	351	1	1
946	39	Male	54503	65	38	2	7	43	54	78	4	0
947	38	Female	144465	8	45	2	5	160	20	235	3	0
948	23	Male	93794	45	27	15	6	12	65	272	4	1
949	18	Female	145941	87	45	4	2	77	53	160	7	1
950	22	Male	126283	47	26	20	3	125	26	174	3	1
951	58	Female	120732	40	3	28	7	97	37	307	8	0
952	29	Male	65113	76	14	9	2	25	89	220	6	0
953	43	Female	125730	54	34	18	6	148	57	8	9	1
954	63	Male	94069	76	36	24	5	155	61	288	6	0
955	51	Male	118117	46	0	3	1	47	45	112	7	0
956	66	Male	25249	47	2	28	4	167	88	204	5	0
957	31	Male	145654	15	46	28	2	65	10	185	7	1
958	43	Female	139979	19	23	18	4	86	71	340	2	1
959	62	Female	39201	26	26	10	1	78	7	196	9	0
960	44	Male	145541	52	39	1	2	22	96	265	9	0
961	26	Female	78576	93	35	9	8	80	70	261	0	0
962	43	Male	138562	22	33	28	6	47	63	247	5	0
963	64	Male	145281	21	28	10	2	123	20	114	0	1
964	39	Female	29686	51	23	24	6	129	71	120	8	1
965	64	Male	132413	38	23	19	9	83	62	140	1	0
966	47	Male	73363	20	41	15	7	19	84	64	1	0
967	60	Female	117543	29	3	18	9	186	63	275	6	1
968	65	Male	20661	51	2	22	5	45	19	312	1	0
969	34	Male	64843	4	33	23	7	130	7	238	9	1
970	43	Male	115673	55	48	10	7	182	57	301	7	0
971	53	Male	80963	71	22	13	3	11	45	9	5	1
972	18	Female	133092	92	22	1	7	39	30	232	6	0
973	25	Female	62828	28	44	22	1	65	92	194	6	0
974	66	Female	68604	4	4	27	9	99	8	11	5	1
975	52	Male	30526	22	30	4	6	77	14	176	9	1
976	69	Male	88910	76	40	26	5	15	93	176	8	0
977	32	Female	45592	45	5	4	7	82	25	216	8	0
978	64	Male	48982	67	36	18	5	161	9	10	6	1
979	39	Male	20207	86	9	20	5	43	28	117	8	1
980	31	Male	120969	66	39	11	7	133	79	163	9	0
981	43	Male	137181	88	6	17	7	191	35	38	2	0
982	45	Female	108733	34	38	3	3	99	83	52	2	1
983	40	Female	118936	91	37	21	3	21	36	217	0	1
984	31	Female	144982	55	20	16	3	17	85	205	4	1
985	41	Male	145839	1	19	9	6	11	70	311	3	1
986	19	Female	88619	72	2	19	6	179	22	359	1	1
987	62	Female	49328	87	21	5	3	122	40	55	8	0
988	43	Male	66479	38	46	24	3	116	92	117	2	0
989	31	Male	128427	6	3	13	8	50	79	252	7	1
990	68	Female	40103	86	27	10	8	70	27	285	5	0
991	24	Female	59891	25	11	10	7	47	47	267	4	0
992	20	Female	30754	82	37	28	4	18	37	290	0	1
993	64	Female	119983	17	35	17	4	5	30	332	3	0
994	40	Male	101437	61	46	26	3	83	13	179	2	0
995	63	Female	118540	12	40	22	5	154	96	357	0	0
996	60	Female	92982	6	4	21	3	52	72	234	4	1
997	64	Male	122747	90	12	17	8	106	90	342	5	1
998	62	Female	75922	27	22	23	7	100	87	195	1	0
999	35	Male	68231	8	49	22	3	47	76	307	2	0
1000	55	Male	49301	83	29	10	9	134	89	79	5	0
