# Supplementary material for: Revolutionizing market surveillance: customer relationship management with machine learning
Source: PeerJ Comput Sci. 2024 Dec 18;10:e2583. doi: 10.7717/peerj-cs.2583 (PMC11784820; doi:10.7717/peerj-cs.2583)
Supplement: Supplemental Information 2 [file peerj-cs-10-2583-s002.ipynb]

# %% [code]
import pandas as pd
from sklearn.model_selection import train_test_split
from sklearn.ensemble import RandomForestClassifier, GradientBoostingClassifier
from sklearn.svm import SVC
from sklearn.metrics import accuracy_score, precision_score, recall_score, f1_score, roc_auc_score
import openpyxl

# Creating the dataset
data = {
    "CustomerID": [1, 2, 3, 4, 5],
    "Age": [25, 34, 45, 23, 54],
    "Gender": ["Male", "Female", "Female", "Male", "Male"],
    "AnnualIncome": [50000, 60000, 55000, 52000, 58000],
    "SpendingScore": [42, 55, 60, 47, 49],
    "ProductViews": [5, 10, 3, 6, 4],
    "PurchaseFrequency": [2, 3, 1, 2, 1],
    "CustomerSatisfaction": [3, 4, 2, 3, 4],
    "WebsiteVisits": [10, 12, 7, 8, 11],
    "SocialMediaEngagement": [5, 6, 4, 5, 6],
    "DaysSinceLastPurchase": [30, 15, 60, 25, 40],
    "ComplaintCount": [1, 0, 3, 2, 1],
    "Churn": [0, 1, 1, 0, 0]
}

# Creating a DataFrame
df = pd.DataFrame(data)

# Encoding categorical variables
df['Gender'] = df['Gender'].map({'Male': 0, 'Female': 1})

# Splitting the dataset
X = df.drop(columns=['CustomerID', 'Churn'])
y = df['Churn']
X_train, X_test, y_train, y_test = train_test_split(X, y, test_size=0.2, random_state=42)

# Training the models
rf = RandomForestClassifier(n_estimators=100, max_depth=10, random_state=42)
gb = GradientBoostingClassifier(n_estimators=100, learning_rate=0.1, max_depth=10, random_state=42)
svm = SVC(probability=True, random_state=42)

rf.fit(X_train, y_train)
gb.fit(X_train, y_train)
svm.fit(X_train, y_train)

# Making predictions
rf_preds = rf.predict(X_test)
gb_preds = gb.predict(X_test)
svm_preds = svm.predict(X_test)

# Probabilities for ROC-AUC
rf_probs = rf.predict_proba(X_test)[:, 1]
gb_probs = gb.predict_proba(X_test)[:, 1]
svm_probs = svm.predict_proba(X_test)[:, 1]

# Evaluating the models
def evaluate_model(y_true, y_pred, y_probs):
    return {
        'accuracy': accuracy_score(y_true, y_pred),
        'precision': precision_score(y_true, y_pred),
        'recall': recall_score(y_true, y_pred),
        'f1_score': f1_score(y_true, y_pred),
        'roc_auc': roc_auc_score(y_true, y_probs)
    }

rf_results = evaluate_model(y_test, rf_preds, rf_probs)
gb_results = evaluate_model(y_test, gb_preds, gb_probs)
svm_results = evaluate_model(y_test, svm_preds, svm_probs)

# Printing the results
print("Random Forest Results:", rf_results)
print("Gradient Boosting Results:", gb_results)
print("SVM Results:", svm_results)

# Saving the DataFrame to an Excel file
file_path = "SmartSurveil_CRM_Dataset.xlsx"
df.to_excel(file_path, index=False)
print(f"Dataset saved to {file_path}")


# %% [code]
